# Supplementary material for: Hydrogel-Assisted 3D Volumetric Hotspot for Sensitive Detection by Surface-Enhanced Raman Spectroscopy
Source: Int J Mol Sci. 2022 Jan 17;23(2):1004. doi: 10.3390/ijms23021004 (PMC8779965; doi:10.3390/ijms23021004)
Supplement: Supplementary file 1 [file ijms-23-01004-s001.zip]

Archive with 1 entries (1 files):
- ijms-1515810-supplementary.pdf
